# Supplementary material for: Application of Exogenous Melatonin Improves Tomato Fruit Quality by Promoting the Accumulation of Primary and Secondary Metabolites
Source: Foods. 2022 Dec 19;11(24):4097. doi: 10.3390/foods11244097 (PMC9778358; doi:10.3390/foods11244097)
Supplement: Supplementary file 1 [file foods-11-04097-s001.zip]

Archive with 1 entries (1 files):
- foods-2099337-supplementary.pdf
